# Supplementary material for: Examining the Visual Search Behaviour of Experts When Screening for the Presence of Diabetic Retinopathy in Fundus Images
Source: J Clin Med. 2025 Apr 28;14(9):3046. doi: 10.3390/jcm14093046 (PMC12073068; doi:10.3390/jcm14093046)
Supplement: Supplementary file 1 [file jcm-14-03046-s001.zip]

Archive with 1 entries (1 files):
- jcm-3599218-supplementary.pdf
